# Supplementary material for: An Assessment of the Knowledge and Perceptions of Precision Medicine (PM) in the Rwandan Healthcare Setting
Source: J Pers Med. 2023 Dec 14;13(12):1707. doi: 10.3390/jpm13121707 (PMC10744509; doi:10.3390/jpm13121707)
Supplement: Supplementary file 1 [file jpm-13-01707-s001.zip]

Archive with 1 entries (1 files):
- jpm-2584291-supplementary.pdf
